# Supplementary material for: Cardiotoxic profiles of CAR-T therapy and bispecific T-cell engagers in hematological cancers
Source: Commun Med (Lond). 2024 Jun 13;4:116. doi: 10.1038/s43856-024-00540-9 (PMC11176393; doi:10.1038/s43856-024-00540-9)
Supplement: Supplementary file 4 — Supplementary Data 1 [file 43856_2024_540_MOESM4_ESM.xlsx]

## Sheet: Supplementary Data 1
Clinical characteristics of pediatric patients (aged 17 or younger) treated with tisagenlecleucel for acute lymphocytic leukemia reporting hypotension in VigiBase clinical study reports (N = 72).
Characteristic	Number of Patients (% of Total)
Gender
Male	50 (69.4%)
Female	22 (30.6%)
Age Group
2-11 years	39 (54.2%)
12-17 years	33 (45.8%)
Region Reporting
Americas	72 (100%)
Reporting Year
2021	6 (8.3%)
2020	24 (33.3%)
2019	37 (51.4%)
2018	4 (5.6%)
2017	0 (0%)
2016	1 (1.4%)
Chemotherapy Agents Used
Cyclophosphamide	61 (84.7%)
Fludarabine	60 (83.3%)
Cytarabine	1 (1.4%)
Methotrexate	1 (1.4%)
Immunotherapy Agents Used
Blinatumomab	2 (2.8%)
Inotuzumab ozogamicin	1 (1.4%)
Rituximab	1 (1.4%)
Treatments for Cytokine Release Syndrome Used
Tocilizumab	1 (1.4%)
Cardiovascular Medications Used
Epinephrine	2 (2.8%)
Norepinephrine	1 (1.4%)
Vasopressin	1 (1.4%)
Seriousness of Case
Seriousness	72 (100%)
Death	25 (34.7%)
Life threatening	20 (27.8%)
Caused/prolonged hospitalization	5 (6.9%)
Other	22 (30.6%)
Concurrent Cardiovascular Adverse Reactions
Tachycardia	14 (19.4%)
Sinus tachycardia	4 (5.6%)
Cardiac failure	3 (4.2%)
Ventricular tachycardia/ventricular fibrillation	2 (2.8%)
Cardiac arrest	2 (2.8%)
Left ventricular dysfunction	2 (2.8%)
Concurrent Inflammatory Adverse Reactions
C-reactive protein increased	5 (6.9%)
Pericardial effusion	2 (2.8%)
Capillary leak syndrome	1 (1.4%)
