# Supplementary material for: Cardiotoxic profiles of CAR-T therapy and bispecific T-cell engagers in hematological cancers
Source: Commun Med (Lond). 2024 Jun 13;4:116. doi: 10.1038/s43856-024-00540-9 (PMC11176393; doi:10.1038/s43856-024-00540-9)
Supplement: Supplementary file 5 — Supplementary Data 2 [file 43856_2024_540_MOESM5_ESM.xlsx]

## Sheet: Figure 2
CAR-T Cardiac Reaction Reports by Year
Year	Reports From Study	Spontaneous Reports
2018	6	23
2019	19	96
2020	26	46
2021	79	85
2022	0	2
CAR-T Investigational Reaction Reports by Year
Year	Reports From Study	Spontaneous Reports	Other Reports
2018	8	35	1
2019	73	91	0
2020	214	69	0
2021	377	131	0
2022	0	4	0
CAR-T Vascular Reaction Reports by Year
Year	Reports From Study	Spontaneous Reports
2018	5	19
2019	34	99
2020	84	75
2021	141	101
2022	1	5

## Sheet: Figure 3
Plot the Odds Ratios (highlighted in yellow) with 95% Confidence Intervals (highlighted in green) together in a single forest plot
	Single Therapy
Drug Category	Tisagenlecleucel	Axicabtagene Ciloleucel
Total Number of Patient Reports with Investigated ADRs for Diffuse Large B-Cell Lymphoma	237	42
Adverse Reaction = Atrial Fibrillation	Single Therapy
Drug Category	Tisagenlecleucel	Axicabtagene Ciloleucel
Number of Reports in Drug Category that contains selected ADR	8	3
Number of Reports in Drug Category that does NOT contain selected ADR	229	39
Key Statistics
Axicabtagene Ciloleucel vs Tisagenlecleucel
Axicabtagene Ciloleucel vs Tisagenlecleucel: Reporting Odds Ratio (ROR)	2.20192
Axicabtagene Ciloleucel vs Tisagenlecleucel: 95% Confidence Interval for ROR (Lower Bound)	0.559705
Axicabtagene Ciloleucel vs Tisagenlecleucel: 95% Confidence Interval for ROR (Upper Bound)	8.66253
	Single Therapy
Drug Category	Tisagenlecleucel	Axicabtagene Ciloleucel
Total Number of Patient Reports with Investigated ADRs for Diffuse Large B-Cell Lymphoma	237	42
Adverse Reaction = Tachycardia	Single Therapy
Drug Category	Tisagenlecleucel	Axicabtagene Ciloleucel
Number of Reports in Drug Category that contains selected ADR	12	3
Number of Reports in Drug Category that does NOT contain selected ADR	225	39
Key Statistics
Axicabtagene Ciloleucel vs Tisagenlecleucel
Axicabtagene Ciloleucel vs Tisagenlecleucel: Reporting Odds Ratio (ROR)	1.44231
Axicabtagene Ciloleucel vs Tisagenlecleucel: 95% Confidence Interval for ROR (Lower Bound)	0.389142
Axicabtagene Ciloleucel vs Tisagenlecleucel: 95% Confidence Interval for ROR (Upper Bound)	5.34573
	Single Therapy
Drug Category	Tisagenlecleucel	Axicabtagene Ciloleucel
Total Number of Patient Reports with Investigated ADRs for Diffuse Large B-Cell Lymphoma	237	42
Adverse Reaction = Cardiac Arrest	Single Therapy
Drug Category	Tisagenlecleucel	Axicabtagene Ciloleucel
Number of Reports in Drug Category that contains selected ADR	1	1
Number of Reports in Drug Category that does NOT contain selected ADR	236	41
Key Statistics
Axicabtagene Ciloleucel vs Tisagenlecleucel
Axicabtagene Ciloleucel vs Tisagenlecleucel: Reporting Odds Ratio (ROR)	5.7561
Axicabtagene Ciloleucel vs Tisagenlecleucel: 95% Confidence Interval for ROR (Lower Bound)	0.352972
Axicabtagene Ciloleucel vs Tisagenlecleucel: 95% Confidence Interval for ROR (Upper Bound)	93.8676
	Single Therapy
Drug Category	Tisagenlecleucel	Axicabtagene Ciloleucel
Total Number of Patient Reports with Investigated ADRs for Diffuse Large B-Cell Lymphoma	237	42
Adverse Reaction = Hypotension	Single Therapy
Drug Category	Tisagenlecleucel	Axicabtagene Ciloleucel
Number of Reports in Drug Category that contains selected ADR	54	18
Number of Reports in Drug Category that does NOT contain selected ADR	183	24
Key Statistics
Axicabtagene Ciloleucel vs Tisagenlecleucel
Axicabtagene Ciloleucel vs Tisagenlecleucel: Reporting Odds Ratio (ROR)	2.54167
Axicabtagene Ciloleucel vs Tisagenlecleucel: 95% Confidence Interval for ROR (Lower Bound)	1.28461
Axicabtagene Ciloleucel vs Tisagenlecleucel: 95% Confidence Interval for ROR (Upper Bound)	5.02882

## Sheet: Figure 4
Plot the Odds Ratios (highlighted in yellow) with 95% Confidence Intervals (highlighted in green) together in a single forest plot
	Single Therapy
Drug Category	Tisagenlecleucel	Blinatumomab
Total Number of Patient Reports with Investigated ADRs for Acute Lymphocytic Leukemia	219	28
Adverse Reaction = Tachycardia	Single Therapy
Drug Category	Tisagenlecleucel	Blinatumomab
Number of Reports in Drug Category that contains selected ADR	17	2
Number of Reports in Drug Category that does NOT contain selected ADR	202	26
Key Statistics
Blinatumomab vs Tisagenlecleucel
Blinatumomab vs Tisagenlecleucel: Reporting Odds Ratio (ROR)	0.914027
Blinatumomab vs Tisagenlecleucel: 95% Confidence Interval for ROR (Lower Bound)	0.199702
Blinatumomab vs Tisagenlecleucel: 95% Confidence Interval for ROR (Upper Bound)	4.18347
	Single Therapy
Drug Category	Tisagenlecleucel	Blinatumomab
Total Number of Patient Reports with Investigated ADRs for Acute Lymphocytic Leukemia	219	28
Adverse Reaction = Sinus Tachycardia	Single Therapy
Drug Category	Tisagenlecleucel	Blinatumomab
Number of Reports in Drug Category that contains selected ADR	5	2
Number of Reports in Drug Category that does NOT contain selected ADR	214	26
Key Statistics
Blinatumomab vs Tisagenlecleucel
Blinatumomab vs Tisagenlecleucel: Reporting Odds Ratio (ROR)	3.29231
Blinatumomab vs Tisagenlecleucel: 95% Confidence Interval for ROR (Lower Bound)	0.607724
Blinatumomab vs Tisagenlecleucel: 95% Confidence Interval for ROR (Upper Bound)	17.8359
	Single Therapy
Drug Category	Tisagenlecleucel	Blinatumomab
Total Number of Patient Reports with Investigated ADRs for Acute Lymphocytic Leukemia	219	28
Adverse Reaction = Pericardial Effusion	Single Therapy
Drug Category	Tisagenlecleucel	Blinatumomab
Number of Reports in Drug Category that contains selected ADR	3	3
Number of Reports in Drug Category that does NOT contain selected ADR	216	25
Key Statistics
Blinatumomab vs Tisagenlecleucel
Blinatumomab vs Tisagenlecleucel: Reporting Odds Ratio (ROR)	8.64
Blinatumomab vs Tisagenlecleucel: 95% Confidence Interval for ROR (Lower Bound)	1.65429
Blinatumomab vs Tisagenlecleucel: 95% Confidence Interval for ROR (Upper Bound)	45.1249
	Single Therapy
Drug Category	Tisagenlecleucel	Blinatumomab
Total Number of Patient Reports with Investigated ADRs for Acute Lymphocytic Leukemia	219	28
Adverse Reaction = Hypotension	Single Therapy
Drug Category	Tisagenlecleucel	Blinatumomab
Number of Reports in Drug Category that contains selected ADR	72	5
Number of Reports in Drug Category that does NOT contain selected ADR	147	23
Key Statistics
Blinatumomab vs Tisagenlecleucel
Blinatumomab vs Tisagenlecleucel: Reporting Odds Ratio (ROR)	0.443841
Blinatumomab vs Tisagenlecleucel: 95% Confidence Interval for ROR (Lower Bound)	0.162078
Blinatumomab vs Tisagenlecleucel: 95% Confidence Interval for ROR (Upper Bound)	1.21543
